# Supplementary material for: The Evaluation of a Porcine Circovirus Type 2 (PCV2) Intradermal Vaccine Against a PCV2 Field Strain
Source: Vaccines (Basel). 2025 Mar 24;13(4):343. doi: 10.3390/vaccines13040343 (PMC12030864; doi:10.3390/vaccines13040343)
Supplement: Supplementary file 1 [file vaccines-13-00343-s001.zip]

Archive with 1 entries (1 files):
- vaccines-3490834-supplementary.pdf
